# Supplementary material for: The Impact of COVID-19 on DTP3 Vaccination Coverage in Europe (2012–2023)
Source: Vaccines (Basel). 2024 Dec 24;13(1):6. doi: 10.3390/vaccines13010006 (PMC11768563; doi:10.3390/vaccines13010006)
Supplement: Supplementary file 1 [file vaccines-13-00006-s001.zip]

Archive with 1 entries (1 files):
- vaccines-3347622-supplementary.pdf
